# Supplementary material for: Phytochemical Characterization, Antioxidant, and Anti-Proliferative Activities of Wild and Cultivated Nigella damascena Species Collected in Sicily (Italy)
Source: Antioxidants (Basel). 2024 Mar 27;13(4):402. doi: 10.3390/antiox13040402 (PMC11047655; doi:10.3390/antiox13040402)
Supplement: Supplementary file 1 [file antioxidants-13-00402-s001.zip]

Archive with 1 entries (1 files):
- antioxidants-2876541-supplementary.pdf
